# Supplementary material for: Platelet-to-lymphocyte ratio for prognostication in immune checkpoint inhibitor-treated cancer patients: a meta-analysis of 13027 patients highlighting nivolumab-responsive renal cell carcinoma
Source: Front Immunol. 2026 Feb 2;17:1732790. doi: 10.3389/fimmu.2026.1732790 (PMC12907331; doi:10.3389/fimmu.2026.1732790)
Supplement: Supplementary Table 2 — Quality Assessment. [file Table2.xlsx]

## Sheet: Sheet1
Authors	Year	Sample Size	Age (Mean/Range)	Sex (M/F)	Cutoff value	Country	Cancer type	Stage	Study Period	Outcomes	Immunotherapy Medications
Dong Hyun Kim	2024	87	59(32-85)	75/12	491.2	Korea	Head and neck squamous cell carcinoma	NR	2017.09-2022.03	OS/PFS	Durvalumab
Ozkan Alan	2025	196	65(23–88)	167/29	196.8	Turkey	NSCLC	Ⅰ-IV	2020.01 -2023.12	OS	Nivolumab
Volkan Aslan	2023	45	< 65(64%) ≥65(36%)	31/14	206	Turkey	Renal Cell Carcinoma	IV	2010.09 - 2021.09	OS/PFS	Nivolumab
Bai R	2021	103	61(24-77)	80/23	206.5	China	Multiple	Advanced	2016.01-2020.08	OS	Nivolumab/Pembrolizumab/Toripalimab/Sintilimab/Tislelizumab/Camrelizumab/Atezolizumab/Ipilimumab
Bauckneht M	2021	45	70.6 (50.3–81.5)	29/16	100	Italy	NSCLC	NR	NR	OS	Nivolumab
Mehmet A Bilen	2018	90	63	53/37	NR	Atlanta, Georgia	Multiple	Advanced	2009 - 2017	OS/PFS	NR
Jiaxin Cao	2023	184	46 (22–74)	152/32	253.52	China	Nasopharyngeal Carcinoma	Ⅰ-IV	2005 - 2021	PFS	PD‐1/PD‐L1 Inhibitor
Booka E	2022	61	< 65(18%) ≥65(82%)	49/12	118	Japan	Upper Gastrointestinal Cancer	locally advanced, metastatic, or recurrent	2017.11-2021.12	OS	Nivolumab/Pembrolizumab
Chen Q	2024	105	≤60(42.9%) >60(57.1%)	NR	218.1	China	Cervical Cancer	Advanced	2019.02- 2023.02	PFS	Nivolumab/ Pembrolizumab/ Sintilimab/ Camrelizumab/ Tislelizumab/Toripalimab
Chen X	2024	200	< 70(84.5%) ≥70(15.5%)	160/40	unclear	China	HCC	BCLC B/C	2018.01-2023.08	OS/PFS	Camrelizumab
Chen Y	2021	139	60 (51–67)	103/36	173.7	China	Gastric Cancer	III-IV	2015.08-2019.04	OS/PFS	PD‐1/PD‐L1 Inhibitor
Cheng LY	2024	192	68.9 ± 12.1	113/79	194.84	China	Bladder cancer	IV	NR	PFS	Pembrolizumab/ Nivolumab/ Avelumab/ Durvalumab/Atezolizumab
Da L	2023	162	≤65(45.7%) >65(54.3%)	136/26	250.51	China	ESCC	IV	2019.08-2022.02	OS/PFS	PD‐1 Inhibitor
De Giorgi U	2019	313	65 (40–84) ≥70(33.6%)	235/78	232	Italy	Renal Cell Carcinoma	IV	2015.07-2016.04	OS	Nivolumab
Dharmapuri S	2020	103	66 (29-89)	86/17	500	United States	HCC	Advanced	2016.06-2018.07	OS	Nivolumab
Dionese M	2023	72	68.4 (51.3–88.6)	56/16	150	Italy	Urothelial Carcinoma	IV	2019- 2021	OS/PFS	Pembrolizumab/Avelumab
Dong Q	2024	197	62	160/37	154.12	China	Gastric Cancer	III-IV	2020.01-2022.12	OS	PD‐1/PD‐L1 Inhibitor
Fan X	2021	111	<65 (79.2%)≥65(20.7%)	56/55	135	China	Gastric Cancer and Colorectal Cancer	Advanced	2018.09-2020.07	OS/PFS	PD‐1 Inhibitor
Fang Q	2023	223	≤60(48.9%) >60(51.1%)	189/34	144.37	China	NSCLC	Advanced	201.03 -2019.03	OS/PFS	PD‐1 Inhibitor
Gou M	2022	237	59 (34-86 )	109/128	139.41	China	Gastric Cancer	Advanced	2016.10-2021.08	OS/PFS	Nivolumab/ Pembrolizumab/ Sintilimab/Toripalimab
Gou M	2022	186	<59 (47.8%)≥59(52.2%)	132/54	139.41	China	Gastric Cancer	Advanced	2016.10-2022.06	OS	Nivolumab/ Pembrolizumab/ Sintilimab/Toripalimab
Guo L	2024	95	≤65(62.1%) >65(37.9%)	79/16	150	China	NSCLC	IV	2015.01-2018.03	PFS	Pembrolizumab/Nivolumab/Atezolizumab/Camrelizumab
Guo Y	2024	98	PLR > 98.89 56.8 ± 5.10 PLR ≤ 98.89 57.2 ± 6.54	86/12	98.89	China	HCC	Advanced	2018.05-2022.01	OS/PFS	Camrelizumab
Hamai Y	2023	59	69.4 ± 8.3	52/7	270	Japan	ESCC	Advanced	2016.06-2021.12	OS	Nivolumab
Hou Y	2023	77	<60 (53.247%)≥60(46.753%)	53/24	149.23	China	Gastric Cancer	Ⅱ-IV	NR	OS/PFS	Sintilimab/ Camrelizumab/Tislelizumab
Huai Q	2023	189	59.4 ± 8.6	159/30	157.29	China	NSCLC	Ⅰ-IV	2019.03-2022.10	OS	PD‐1 Inhibitor
Huang R	2022	110	54.5 (31-84)	100/10	140	China	HCC	Advanced	2019.02-2020.09	OS/PFS	PD‐1 Inhibitor
Huang X	2025	133	56.02±11.02	118/15	86.7	China	HCC	BCLC B/C	2019- 2023	OS/PFS	Sintilimab/ Toripalimab/ Atezolizumab/ Camrelizumab/ Tislelizumab/ Pembrolizumab/Nivolumab
Iinuma K	2021	35	69.0 (58.0–76.0)	26/9	188.1	Japan	Renal Cell Carcinoma	Advanced	2018.08-2020.03	PFS	Nivolumab
Ikoma T	2023	93	70 (38–85)	72/21	277	Japan	ESCC	IV	2017.01-2021.06	OS	Nivolumab
Inoue H	2022	41	68(51–81)	34/7	242.6	Japan	ESCC	IV	2020.02-2022.04	OS/PFS	Nivolumab
Ishihara H	2019	58	<65 (41.4%) ≥65(58.6%)	45/13	160	Japan	Renal Cell Carcinoma	IV	2013.06-2019.06	OS/PFS	Nivolumab
Jia G	2023	117	≤65(79.5%) >65(20.5%)	106/11	131	China	HCC	BCLC B/C	2016.01-2022.03	OS/PFS	PD‐1 Inhibitor
Jiang M	2020	76	61(35-74)	66/10	168.13	China	NSCLC	Advanced	2016.04-2019.06	OS/PFS	Nivolumab
Kadono Y	2021	91	73 (48-85)	65/26	181.5	Japan	Urothelial Carcinoma	Advanced	2018.01-2019.10	OS	Pembrolizumab
Katayama Y	2020	81	71(42–84)	44/37	262	Japan	NSCLC	III-IV	2018.04-2019.11	OS/PFS	Atezolizumab
Knetki-Wróblewska M	2025	332	<67 (33.7%) ≥67(66.3%)	187/145	193.24	Poland	NSCLC	III-IV	2018-2021	OS/PFS	Nivolumab/Atezolizumab
Knetki-Wróblewska M	2023	260	67 (37–91)	149/111	182.9	Poland	NSCLC	Advanced	2018-2021	OS/PFS	Avelumab/Pembrolizumab
Kobayashi K	2025	243	74(69-80)	179/64	252	Japan	Urothelial Carcinoma	Advanced	2017.01-2022.12	OS	Pembrolizumab
Ksienski D	2021	220	70.0(62.8–76.0)	99/121	441.8	Canada	NSCLC	Advanced	2017.08-2019.06	OS	Pembrolizumab
Kurashina R	2022	54	70.0±6.8	37/17	173.73	Japan	Urothelial Carcinoma	Advanced	2018.01-2020.12	OS	NR
Kutlu Y	2023	55	63(35–83)	42/13	135.7	Turkey	Small cell lung cancer	Advanced	2016-2021	OS/PFS	Atezolizumab
Lei Y	2025	78	≤60(41%) >60(59%)	51/27	195.005	China	NSCLC	NR	2021.09-2023.09	PFS	PD‐1/PD‐L1 Inhibitor
Li X	2024	50	54(38–72)	unclear	157.28	China	TNBC	Advanced	2018-2023	OS/PFS	PD‐1/PD‐L1 Inhibitor
Li Y	2025	67	≤64(53.7%) >64(46.3%)	51/16	150.49	China	ESCC	IIIB-IV	2018.03-2021.05	OS/PFS	Camrelizumab/Toripalimab/Pembrolizumab/Sintilimab
Lin X	2021	87	<65 (48.3%) ≥65(51.7%)	73/14	263.76	China	lung cancer	III-IV	2016.01-2021.01	OS	NR
Liu J	2022	90	≤65(41.1%) >65(58.9%)	56/34	157.7	China	ESCC	IIIB-IV	2019.08-2021.10	OS/PFS	Camrelizumab
Liu J	2019	44	60(43-74)	33/11	144	China	NSCLC	IIIB-IV	2016.03-2018.07	OS/PFS	Nivolumab
Lu X	2022	133	≤60(54.1%) >60(45.9%)	113/20	200	China	NSCLC	IIIB-IV	2019.01-2021.02	OS/PFS	Pembrolizumab/Camrelizumab/Sintilimab/Tislelizumab/Toripalimab/Nivolumab
Lu Y	2025	98	59.5 (28–90)	87/11	140.75	China	HCC	Advanced	2020.01-2023.12	OS/PFS	PD‐1/PD‐L1 Inhibitor
Luo T	2025	245	≤70(75.10%)>70(24.9%)	201/44	205.99	China	lung cancer	Advanced	2019.01-2024.02	OS/PFS	Camrelizumab/Pembrolizumab/Sintilimab/Trelizumab
Ma Y	2022	95	62(30-80)	66/29	277	China	Multiple	Advanced	2017.01-2020.05	PFS	Pembrolizumab/Nivolumab/Atezolizumab/Sintilimab/Camrelizumab
Matsuki T	2024	27	65(47-85)	20/7	194.1	Japan	Salivary gland carcinoma	Advanced	NR	PFS	Pembrolizumab
Matsuo M	2022	164	<75 (85.4%)≥75(14.6%)	127/37	319.84	Japan	Head and neck squamous cell carcinoma	Advanced	2017.04- 2020.03	OS	Nivolumab
Mesti T	2023	129	66.2(30.1–84.5)	84/53	180	Slovenia	Melanoma	IV	2018.01-2020.12	OS/PFS	Pembrolizumab/Nivolumab/Ipilimumab
Mildanoglu MM	2025	153	<65 (66.4%)≥65(33.3%)	88/65	169	Turkey	Gastric Cancer	IV	2021-2024	OS/PFS	Nivolumab
Muhammed A	2021	362	<65 (49.7%) ≥65(50.3%)	284/78	300	Europe (28%), North America (57%) and Asia (15%)	HCC	BCLC A/B/C	2015-2018	OS/PFS	Nivolumab/Pembrolizumab/Ipilimumab/Avelumab/Atezolizumab/Durvalumab
Numakura K	2024	112	68(63–72)	93/19	229	Japan	Renal Cell Carcinoma	IV	2015.08-2023.07	OS	NR
Olgun P	2023	83	66(42–88)	73/10	150	Republic of Cyprus	NSCLC	IIIB-IV	2017.03-2021.03	OS/PFS	Pembrolizumab/Nivolumab/Ipilumab
Pan Y	2021	238	58 (18–86)	176/62	163.63	China	Gastric Cancer	Advanced	2014.12-2021.05	OS/PFS	Nivolumab/Pembrolizumab
Petrova MP	2020	119	62.3±7.9	74/45	200	Bulgaria	NSCLC	IV	2017.04-2019.04	OS	Pembrolizumab
Pu D	2021	184	<70 (83.2%) ≥70(16.8%)	134/50	200	China	NSCLC	IIIB-IV	2017.03-2020.04	OS	Pembrolizumab/Nivolumab
Qi WX	2023	51	62(39–75)	44/7	150.6	China	ESCC	II-IVA	2019.03-2022.03	PFS	Pembrolizumab
Qi WX	2021	53	<65 (50.9%)≥65(49.1%)	34/19	119.23	China	ESCC	IV	NR	OS	Atezolizumab
Qi Y	2019	85	<65 (75.3%)≥65(24.7%)	42/43	164	China	Multiple	Advanced	2016.01-2018.06	OS/PFS	Pembrolizumab/Nivolumab
Qian X	2024	90	≤47(41.1%) >47(58.9%)	Female	190	China	TNBC	II-III	2018.08-2022.09	OS/PFS	NR
Qiu X	2023	67	<65 (65.7%) ≥65(34.3%)	44/23	135	China	Pancreatic cancer	Advanced	2019.02-2021.11	OS/PFS	Toripalimab/Sintilimab/Pembrolizumab
Qu Z	2022	106	≤65(72.6%) >65(27.4%)	72/34	243.33	China	Gastric Cancer	Advanced	2019.07- 2021.03	OS/PFS	Camrelizumab/Sintilimab/Toripalimab/Pembrolizumab/Nivolumab
Rebuzzi SE	2022	422	<70 (74.4%) ≥70(25.6%)	305/117	176	Italy	Renal Cell Carcinoma	IV	2015.10-2019.11	OS/PFS	Nivolumab
Russo A	2020	187	67(34–83)	137/50	200	Italy	NSCLC	IIIB-IV	2015.04-2018.05	OS	Nivolumab
Sakai A	2023	51	66(47-83)	48/3	268	Japan	Head and neck squamous cell carcinoma	Advanced	2017.06-2022.06	OS/PFS	Nivolumab/Pembrolizumab
Sánchez-Gastaldo A	2021	51	66(46–85)	37/14	198	Spain	NSCLC	Advanced	2017.06-2019.12	OS/PFS	Pembrolizumab
Shabto JM	2020	67	69	53/14	301.87	United States	Urothelial Carcinoma	IV	2015-2018	OS/PFS	Atezolizumab/Pembrolizumab/Nivolumab
Shang H	2024	64	≤63(25%)>63(75%)	52/12	194.5	China	ESCC	III-IV	2020.07-2022.06	OS/PFS	Camrelizumab
Stares M	2022	219	≤64(38%) 65-74(49%) >74(13%)	109/110	180	United Kingdom	NSCLC	Advanced	2016.06-2021.01	OS/PFS	Pembrolizumab
Sun Y	2025	142	<65 (31%) ≥65(69%)	84/58	245.65	China	Gastric Cancer	IV	2018.01-2023.12	OS/PFS	PD‐1/PD‐L1 Inhibitor
Svaton M	2018	120	≤65(44.2%) >65(55.8%)	71/49	169.1	Czech Republic	NSCLC	Advanced	2015-2016	OS/PFS	Nivolumab
Ucgul E	2024	100	≤60(43%) >60(57%)	69/31	190.8	Turkey	Multiple	IV	2015.01-2021.02	OS/PFS	Nivolumab/Atezolizumab/Pembrolizumab/Ipilimumab
Ulas A	2024	104	<65 (68.3%) ≥65(31.7%)	94/10	178.73	Turkey	NSCLC	Advanced	2019.10-2024.03	OS/PFS	Nivolumab
Su H	2024	203	<65 (48.77%) ≥65(51.23%)	158/45	305.21	China	NSCLC	III-IV	2019.08-2022.11	OS/PFS	Pembrolizumab/ Tislelizumab/ Camrelizumab/ Sintilimab/ Toripalimab
Diem S	2017	52	66.2(45.5–88.2)	29/23	262	Switzerland	NSCLC	IV	2015.05-2016.08	OS/PFS	Nivolumab
Wan M	2022	45	<60 (76%) ≥60(24%)	35/10	214.08	China	Gastric Cancer	III-IV	2017.12-2020.12	OS/PFS	PD‐1/PD‐L1 Inhibitor
Wang JH	2022	48	62 (31-80)	38/10	230	China	HCC	BCLC C	2020.01-2021.10	PFS	Atezolizumab
Willemsen ACH	2023	98	63.2 ± 8.0	83/15	241.9	Netherlands	Head and neck squamous cell carcinoma	Advanced	2014.01- 2020.03	OS/PFS	PD‐1/PD‐L1 Inhibitor
Wu J	2024	31	64 (39–79)	23/8	154.17	China	Gastrointestinal cancer	NR	2019.04-2021.01	PFS	PD‐1 Inhibitor
Wu YL	2022	296	66 (59–73)	245/51	300	United States, Europe and Asia	HCC	BCLC C	2019.01-2022.04	OS/PFS	Atezolizumab
Wu Y	2022	101	<70 (81.2%) ≥70(18.8%)	78/23	176	China	NSCLC	Advanced	NR	OS/PFS	PD‐1/PD‐L1 Inhibitor
Wu Y	2023	316	<65 (58.2%) ≥65(41.8%)	266/50	167.2	China	NSCLC	IIIB-IV	2021.01-2023.03	OS/PFS	Pembrolizumab/ Sintilimab/ Camrelizumab/Tislelizumab
Yang X	2023	52	≤50(50%) >50(50%)	44/8	133	China	HCC	Advanced	2019.01-2022.04	OS/PFS	PD‐1/PD‐L1 Inhibitor
Yang Y	2024	617	<60 (47%) ≥60(53%)	430/187	174.44	China	Gastric or gastroesophageal junction cancer	Advanced	2019.01- 2023.03	OS	Sintilimab/Camrelizumab/Tislelizumab/Toripalimab/Penpulimab/Nivolumab/Pembrolizumab
Yang Z	2022	73	57 (31–75)	49/24	222.52	China	ICC	Ⅱ-IV	2019.02-2021.02	OS	Nivolumab/Pembrolizumab/Toripalimab/Camrelizumab/Sintilimab
Yildirim A	2025	401	66(18-95)	283/118	202.381	United States	Renal Cell Carcinoma	Advanced	2018.01-2023.08	OS/PFS	PD‐1 Inhibitor
Yuan Q	2024	107	<65 (45.8%) ≥65(54.2%)	84/23	179	China	NSCLC	IIIB-IV	2020.01-2022.06	OS/PFS	Sintilimab/ Tislelizumab/ Camrelizumab/ Pembrolizumab/Nivolumab/ Durvalumab/ Atezolizumab/Avelumab
Zhang S	2025	71	57.4±10.9	75/67	148	China	HCC	BCLC C	2020.11-2023.11	OS/PFS	Atezolizumab
Zhang Y	2022	142	<60 (39.44%)≥60(60.56%)	75/67	201	China	Multiple	IIIB-IV	NR	OS/PFS	PD‐1/PD‐L1 Inhibitor
Zhao M	2022	160	<58 (51.3%) ≥58(48.7%)	129/31	145.25	China	HCC	BCLC B/C	2018.01-2020.12	OS/PFS	Pembrolizumab/Nivolumab/Sintilimab/Camrelizumab
Zhu M	2024	88	<60 (48.9%)≥60(51.1%)	48/40	82.23	China	Gastric Cancer	III-IV	2019.09-2022.12	OS/PFS	Nivolumab/Sintilimab
Zhuang TZ	2025	21	55.0(37.0–82.0)	Male	346.5	United States	Penile Squamous Cell Carcinoma	Advanced	2012-2023	OS/PFS	Nivolumab/Ipilimumab/Pembrolizumab/Cemiplimab
